# Supplementary material for: Hypoxia-Inducible Factor-2α Promotes Liver Fibrosis by Inducing Hepatocellular Death
Source: Int J Mol Sci. 2024 Dec 6;25(23):13114. doi: 10.3390/ijms252313114 (PMC11642083; doi:10.3390/ijms252313114)
Supplement: Supplementary file 1 [file ijms-25-13114-s001.zip]

Archive with 2 entries (2 files):
- Supplementary data.pdf
- Supplementary figure Data.pdf
